# Supplementary material for: Discovery of a novel mitochondrial DNA molecule associated with tetrad pollen sterility in potato
Source: BMC Plant Biol. 2022 Jun 21;22:302. doi: 10.1186/s12870-022-03669-8 (PMC9210639; doi:10.1186/s12870-022-03669-8)
Supplement: Supplementary file 1 — Additional file 1: Table S1. Summary statistics of MinION sequencing. Table S2. PCR markers. Table S3. Characterization of interspecific hybrids generated from crosses between S. stoloniferum and S. tuberosum accessions. Table S4. Pollen transcript reads mapped to the region between rpl5-ψrps14 and nad6. Table S5. Survey of P-3 and P-4 regions in a wide range of tuber-bearing Solanum species. Table S6. Mitogenome sequence data are available under BioProject No. PRJDB12191. [file 12870_2022_3669_MOESM1_ESM.xlsx]

## Sheet: Additional file 1
Additional file 1
File format: xls
Table S1.
Summary statistics of MinION sequencing.
Table S2.
PCR markers.
Table S3.
Characterization of interspecific hybrids generated from crosses between S. stoloniferum and S. tuberosum accessions.
Table S4. Pollen transcript reads mapped to the region between rpl5-ψrps14 and nad6.
Table S5. Survey of P-3 and P-4 regions in a wide range of tuber-bearing Solanum species.
Table S6. Mitogenome sequence data are available under BioProject No. PRJDB12191

## Sheet: Table S1
	Table S1 Summary statistics of MinION sequencing
	Sample	All reads					Mitochondrial DNA reads					Assembly statistics
		Total bases (bp)	Total reads number	N50 (bp)	Mean QS		Total bases (bp)	Total read number	N50 (bp)	Mean QS		Total assembly length (bp)	Contig number	Coverage (%)
	17H117-9	1327911415	69486	28475	11.3		108582351	4418	33785	12		478441	7	1.00826
	17H131	808244408	28786	43608	11.3		154912133	4071	55124	12		535375	5	1.12825
	15H156	4520540227	207111	30445	11.3		153741948	5557	35755	12.1		531519	3	1.12012
	18H225	14026757224	1896605	14806	11.4		144017552	9847	27790	12.2		506191	3	1.06674
	Alwara	7895737685	844139	15558	11.5		141755607	9899	28017	12.1		462716	2	0.975124
	Désirée*											474520	3	1
	*Reference mitochondrial genome by Varré et al. [9].

## Sheet: Table S2
	Table S2 PCR markers
	Primer set	Primer name	F/R	Sequence (5'- 3' sequence)	Size (bp)
	P-1	rpl5-startⅡ	F	CCCTCATCTTTTTGCAAAAAGC	534
		rpl5-end	R	ATGTTTCCACTCTATTTTCAT
	P-2	nad6F	F	GTTTCATTCCTATTCGTTGTT	468
		nad6R	R	CTAAAGCTCACGATGTGGATTCG
	P-3	rpl5midR	F	ATCATTTCGAGATCTTCGAAC	1992/20103)
		nad6	R	AACAACGAATAGGAATGAAAC
	P-4	rps4-EO	F	GGGACGTGGCCAAAACATATAA	919
		nad6	R	AACAACGAATAGGAATGAAAC
	P-5	rps1_EO	F	CTTTTCTTCCATTCCGCCGCAGA	1715
		cox2_partial_SO	R	GCACACGAAATCCTGATGTATTTC
	859-bp band	rpl5rps14outF1)	F	CATCTCGAGGTCCTTTGATGGGC	859
		ALM_52)	R	AAGACTCGTGATTCAGGCAAT
	aprt4)	aprt-F	F	GAACCGGAGCAGGTGAAGAA	121
		aprt-R	R	GAAGCAATCCCAGCGATACG
	rpl5-nad6	r5_F2	F	GTATGAAATGGTTATCAAAACC	210
		n6_R	R	TCGGCTGGAATCATAAATGGGGT
	rpl5-rps10	r5_F2	F	GTATGAAATGGTTATCAAAACC	210
		r10_R	R	TGGTCTTTCTTTTTGGCTGACTC
	1)392 bp downstream from rpl5midR, previously designed by Sanetomo and Nashiki [33]
	2)Designed by Lössl et al. [15]
	3)Length polymorphisms of the amplified fragments
	4)Designed by Nocot et al. [41]

## Sheet: Table S3
	Table S3 Characterization of interspecific hybrids generated from crosses between S. stoloniferum and S. tuberosum accessions
	Clone	Cytoplasm type	Pedigree (S. stoloniferum × S. tuberosum)	859-bp band	P-1	P-2	P-3	P-4	P-5	Ploidy	T-CMS observed
	17H129	D/α	PI 184770 × 10H17	-	+	+	-	+	-	nd
	17H130	D/α	PI 184770 × Konafubuki	-	+	+	-	+	-	6x
	10H6-1	D/α	PI 473534 × Saikai 35	-	+	+	-	+	-	6x
	10H6-5	D/α	PI 473534 × Saikai 35	-	+	+	-	+	-	6x
	10H6-6	D/α	PI 473534 × Saikai 35	-	+	+	-	+	-	4x
	17H131	D/α	PI 498027 × 10H17	-	+	+	-	+	-	6x
	15H156	D/γ	PI 255547 × 10H17	+	+	+	+	+	-	4x	T-CMS
	19H71-2	D/γ	PI 497994 × 10H17	+	+	+	+	+	-	3x	T-CMS
	19H71-5	D/γ	PI 497994 × 10H17	+	+	+	+	+	-	nd
	19H72-1	D/γ	PI 497994 × 10H17	+	+	+	+	+	-	3x	T-CMS
	19H72-2	D/γ	PI 497994 × 10H17	+	+	+	+	+	-	3x
	19H72-4	D/γ	PI 497994 × 10H17	+	+	+	+	+	-	3x
	19H73-1	D/γ	PI 497994 × 10H17	+	+	+	+	+	-	3x
	19H73-2	D/γ	PI 497994 × 10H17	+	+	+	+	+	-	3x	T-CMS
	19H73-3	D/γ	PI 497994 × 10H17	+	+	+	+	+	-	3x	T-CMS
	19H74-1	D/γ	PI 497994 × 10H17	+	+	+	+	+	-	3x
	19H74-2	D/γ	PI 497994 × 10H17	+	+	+	+	+	-	3x
	19H74-3	D/γ	PI 497994 × 10H17	+	+	+	+	+	-	3x
	17H125-1	D/γ	PI 498000 × Konafubuki	-	+	+	-	+	C	nd
	19H81-2	D/γ	PI 498038 × 10H17	+	+	+	+	+	-	4x	T-CMS
	17H120-1	D/γ	PI 558450 × 10H17	+	+	+	+	+	-	6x	T-CMS
	17H120-2	D/γ	PI 558450 × 10H17	+	+	+	+	+	-	6x	T-CMS
	17H120-3	D/γ	PI 558450 × 10H17	+	+	+	+	+	-	nd	T-CMS
	17H120-4	D/γ	PI 558450 × 10H17	+	+	+	+	+	-	6x	T-CMS
	17H120-5	D/γ	PI 558450 × 10H17	+	+	+	+	+	-	6x	T-CMS
	17H120-6	D/γ	PI 558450 × 10H17	+	+	+	+	+	-	nd	T-CMS
	17H121	D/γ	PI 558450 × Konafubuki	+	+	+	+	+	-	nd	T-CMS
	15H150-1	W/γ	PI 249929 × 10H17	-	+	+	-	+	G	6x
	17H117-1	W/γ	PI 249929 × Konafubuki	-	+	+	-	+	G	nd
	17H117-9	W/γ	PI 249929 × Konafubuki	-	+	+	-	+	G	6x
	17H118-3	W/γ	PI 283101 × Konafubuki	-	+	+	-	+	G	6x
	17H118-4	W/γ	PI 283101 × Konafubuki	-	+	+	-	+	G	nd
	19H75-1	W/γ	PI 498035 × 10H17	+	+	+	+	+	-	3x	T-CMS
	19H75-2	W/γ	PI 498035 × 10H17	+	+	+	+	+	-	4x	T-CMS
	19H76-1	W/γ	PI 498035 × 10H17	+	+	+	+	+	-	4x	T-CMS
	19H76-2	W/γ	PI 498035 × 10H17	+	+	+	+	+	-	4x	T-CMS
	19H76-3	W/γ	PI 498035 × 10H17	+	+	+	+	+	-	3x	T-CMS
	19H77	W/γ	PI 498035 × Konafubuki	+	+	+	+	+	-	4x	T-CMS
	19H69	W/γ	PI 558449 × Konafubuki	+	+	+	+	+	-	4x	T-CMS
	2) +, presence; -, absence; (+); G or C, presence with G or C at a position 333 bp from the first nucleotide of the rps1_EO primer

## Sheet: Table S4
	Table S4 Pollen transcript reads mapped to the region between rpl5-ψrps14 and nad6
	Accession	Total read pairs	Trimmed read pairs	Mapped reads to mitogenome	Mapped read name	Paired or single read1)	Mapped read sequence
	S. stoloniferum PI 498035	15250434	14909755	17624	a	Paired	GGACTTCCAACTCACTTCCTCACTGGTTGGCAGAGACCCTCTTCGATCGTATTCCCATTTATGGGACAGTATCCCAAGCAGTAAGGCTCTGTAGAGCTAGTCTCCCTTGAGACCTGCTGACGCAAAAGCTCTTTCTGCTGCTCCTTCGCCTGCGGATTAAGCTGTAGAAGGCAAGCAAGCAAACCTTGGCAACTGACAATTTCAAGGATCAGGGGAGGTATGAAATGGTTATCAAAACCTAAATGGGGGCCCGGGAAAGACAATTTGGCCGAGAGTGTTGTGTTATTGTTATGTAAGACCAAGGAGG
					b	Single2)	CCAATTCCGATAGGGAGGTTTTTTATTCTCCCCAGTCCCCATCTACTTCCACCTCGACTTCTTCCACCTCGACTCCCGGTGCTCCCAACAACGGGGAGAACGAAGAGCGATATTATATCGAGCCGGGAAGTGCAGCACACGAAGCTATGA
					c	Single3)	AAAACAAACGAGGAACTGGCCCAAGCTTTAAACCTCGAATTAGTCCAGACAAAGGGGAAATGGAACGACTTTCGAAGGAATTGCTGGGGCTGGACTGGGCCAAGTTAGAAACAGCCCCAGCGGGGGCATCATATGCCGGATTATCGGACC
	S. stoloniferum PI 558450	13454816	13165582	12593	d	Paired	CGATAGGGAGGTTTTTATTCTCCCCAGTCCCCATCTACTTCCACCTCGACTTCTTCCACCTCGACTCCCGGTGCTCCCAACAACGGGGAGAACGAAGAGCGATATTATATCGAGCCGGGAAGTGCAGCACACGAAGCTATGAAAGAAAGTTTGATTCGCATAGCGAGGGAATGCTAGCAGAATGGGAGGCCTGTGGTCTAATTGATGGTTTGGCCTTTAATAAAACAAACGAGGAACTGGCCCAAGCTTTAAACCTCGAATTAGTCCAGACAAAGGGGAAATGGAACGACTTTCGAAGGAATTGCTGGGGCT
	1) Single read (150 bp) or paired read (300 bp)
	2)The other end sequence of the read was not mapped to any sequence.
	3)The other end sequence of the read mapped to nad6

## Sheet: Table S5
	Table S5 Survey of P-3 and P-4 regions in a wide range of tuber-bearing Solanum species
	Taxonomic series according to Hawkes	Species name according to Hawkes	Series, section or group according to Spooner	Species name in the US Potato Genebank1)	Ploidy	Accessions	Cytoplasm type	P-3 (rpl5rps14outF/nad6)	P-5 (rps1_EO/ cox2_partial_SO)
	MORELLIFORMUA Hawkes	S. morelliforme Bitt. et Muench	Morelliforme	S. morelliforme Bitt. et Muench	2x	PI 275223	W	-	-
						PI 545775	W	-	-
	BULBOCASTANA (Rydb.) Hawkes	S. bulbocastanum Dunal	Bulbocastana	S. bulbocastanum Dunal	2x	PI 498011	W	-	+
						PI 498223	W	-	+
	PINNATISECTA (Rydb.) Hawkes	S. cardiophyllum Lindl.	Bulbocastana	S. cardiophyllum Lindl.	2x	PI 347759	W	-	-
						PI 283063	W	-	-
		S. pinnatisectum Dunal	Pinnatisecta	S. pinnatisectum Dunal	2x	PI 184764	W	-	-
						PI 275230	W	-	-
						PI 230489	W	-	-
						PI 275232	W	-	-
	POLYADENA Buk. ex Correll	S. polyadenium Greenm.	Polyadenia Group	S. polyadenium Greenm.	2x	PI 347768	W	-	-
	CIRCAEFOLIA	S. circaeifolium Bitter	-	S. stipuloideum Rusby	2x	PI 498120	W	-	-
	LIGNICAULIA Hawkes	S. lignicaule Vargas	-	S. lignicaule Vargas	2x	PI 473351	M	-	-
	CONICIBACCATA Bitter	S. agrimonifolium Rydb.	Conicibaccata	S. agrimonifolium Rydb.	4x	PI 558370	M	-	-
		S. colombianum Dunal	Conicibaccata	S. colombianum Dunal	4x	PI 247322	M	(+)	-
						PI 498150	M	(+)	-
						PI 567822	M	-	-
						PI 583312	M	-	-
		S. flahaultii Bitter	Conicibaccata	S. flahaultii Bitter	4x	PI 498166	M	-	-
						PI 498167	M	-	-
						PI 558111	M	-	-
						PI 570620	M	-	-
						PI 583306	M	-	-
						PI 597674	M	-	-
		S. longiconicum Bitter	Conicibaccata	S. longiconicum Bitter	4x	PI 186568	M	-	-
						PI 208780	M	-	-
		S. moscopanum Hawkes	Conicibaccata	S. colombianum Dunal	6x	PI 567844	M	-	(+)
						PI 567845	M	-	(+)
						PI 570628	M	(+)	(+)
		S. oxycarpum Schiede	Conicibaccata	S. oxycarpum Schiede	4x	PI 275224	M	-	-
						PI 498272	M	-	-
						PI 545721	M	-	-
						PI 607852	W	-	-
		S. chomatophilum Bitter	Series Piurana Hawkes	S. chomatophilum Bitter	2x	PI 310990	(W)	-	(+)
		S. irosinum Ochoa	Series Piurana Hawkes	S. burkartii Ochoa	2x	PI 568985	W (S2)	-	(+)
		S. paucijugum Bitter	Series Piurana Hawkes	S. andreanum Baker	2x	PI 561644	W (T4)	(+)	(+)
						PI 561645	W (T4)	-	(+)
						PI 561650	W (T4)	-	(+)
						PI 561651	W (T4)	-	(+)
						PI 583303	W (T4)	-	(+)
	PIURANA Hawkes	S. blanco-galdosii Ochoa	Series Piurana Hawkes	S. blanco-galdosii Ochoa	2x	PI 442702	W	-	-
						PI 498214	W	-	-
		S. pascoense Ochoa	Series Piurana Hawkes	S. chomatophilum Bitter	2x	PI 365339	(W)	-	(+)
		S. paucissectum Ochoa	Series Piurana Hawkes	S. paucissectum Ochoa	2x	PI 365340	W	-	(+)
						PI 473489	W	-	(+)
		S. piurae Bitter	Series Piurana Hawkes	S. piurae Bitter	2x	PI 310997	W	-	(+)
						PI 365365	W	(+)	(+)
						PI 473501	W	-	(+)
		S. solisii Hawkes	Series Piurana Hawkes	S. andreanum Baker	4x	PI 473472	W (T4)	-	(+)
		S. tuquerrense Hawkes	Series Piurana Hawkes	S. andreanum Baker	4x	PI 246961	W (T4)	-	-
						PI 498177	W (T4)	-	(+)
						PI 583300	W (T4)	-	(+)
	TUBEROSA (Rydb.) Hawkes	S. marinasense Vargas	Candolleana	S. candolleanum Berthault	2x	PI 210040	M	-	-
						PI 310946	M	-	-
						PI 458380	P	-	-
						PI 498255	P	-	-
						PI 498256	P	-	-
		S. verrucosum Schltdl.	Verrucosa	S. verrucosum Schltdl.	2x	PI 160228	D	+	-
						PI 195170	D	+	-
						PI 275260	D	-	-
						PI 498061	D	+	-
						PI 545745	W	-	-
						PI 545746	W	-	-
						PI 545747	D	-	-
						PI 545810	D	-	-
						PI 545811	D	-	-
						PI 558488	D	-	-
	LONGIPEDICELLATA Buk.	S. hjertingii Hawkes	Longipedicellata	S. hjertingii Hawkes	4x	PI 186559	D	+	+
						PI 251063	D	-	+
						PI 251067	D	+	-
						PI 545715	D	+	-
						PI 545768	D	+	-
						PI 570625	D	+	-
		S. matehualae Hjerting et Tarn	Longipedicellata	S. hjertingii Hawkes	4x	PI 498050	D	+	-
		S. fendleri Asa Gray	Longipedicellata	S. stoloniferum Schltdl.	4x	PI 251062	D/γ	-	G
						PI 275162	D/γ	-	G
						PI 283102	D/α	-	G
						PI 458418	D/γ	-	G
						PI 497994	D/γ	+	-
						PI 498000	D/γ	-	C
						PI 498238	W/γ	-	G
						PI 558395	D/γ	+	-
						PI 558484	D/γ	-	G
		S. papita Rydb.	Longipedicellata	S. stoloniferum Schltdl.	4x	PI 249929	W/γ	-	G
						PI 251740	D/γ	-	G
						PI 283101	W/γ	-	G
						PI 498027	D/α	-	-
						PI 498030	D/γ	+	G
						PI 498035	W/γ	+	-
						PI 545723	W/α	-	G
						PI 545726	D/γ	+	G
		S. polytrichon	Longipedicellata	S. stoloniferum Schltdl.	4x	PI 184770	D/α	-	-
						PI 255547	D/γ	+	-
						PI 498038	D/γ	+	-
						PI 545780	W/γ	+	-
						PI 545788	D/γ	+	G
						PI 545789	D/γ	-	G
						PI 558446	W/γ	-	G
						PI 558447	D/γ	+	-
						PI 558449	W/γ	+	-
						PI 558450	D/γ	+	-
						PI 558451	D/γ	+	G
		S. stoloniferum Schltdl.	Longipedicellata	S. stoloniferum Schltdl.	4x	PI 161178	W/γ	+	-
						PI 186544	W/α	-	-
						PI 186555	D/α	-	-
						PI 195167	W/α	-	-
						PI 275248	D/γ	+	-
						PI 283108	W/γ	+	G
						PI 310964	D/γ	+	-
						PI 338621	D/α	-	-
						PI 473534	D/α	-	-
						PI 558455	W/γ	+	-
		S. stoloniferum Schltdl.	Longipedicellata	Solanum spp.	4x	PI 338617	D/α	-	-
	DEMISSA Buk.	S. brachycarpum Correll	Iopetala	S. iopetalum (Bitter) Hawkes	6x	PI 230459	W	-	+
						PI 255514	W	-	+
						PI 275180	D	-	-
						PI 498020	D	-	-
						PI 498251	W	-	-
						PI 545716	D	-	(+)
						PI 545772	W	-	+
						PI 558426	M	-	-
						PI 558430	M	-	-
						PI 607859	W	-	-
		S. iopetalum (Bitter) Hawkes	Iopetala	S. iopetalum (Bitter) Hawkes	6x	PI 275182	W	-	-
						PI 498249	M+D	-	-
						PI 558410	W	-	+
						PI 570611	D	-	-
						PI 604098	D	+	-
		S. guerreroense Correll	Iopetala	S. guerreroense Correll	6x	PI 161730	D	+	-
						PI 653828	D	-	-
		S. hougasii Correll	Iopetala	S. hougasii Correll	6x	PI 161174	D	+	-
						PI 161726	D	+	-
						PI 161727	D	+	-
						PI 239423	D	+	-
						PI 283107	D	+	-
						PI 558402	D	+	-
						PI 558422	D	+	-
		S. schenckii Bitter	Iopetala	S. schenckii Bitter	6x	PI 275261	D	+	-
						PI 498041	D	-	-
						PI 498049	D	(+)	-
						PI 498250	D	+	-
						PI 498280	W	-	-
						PI 545733	D	+	-
						PI 545790	D	+	-
		S. demissum Lindl.	Acaulia	S. demissum Lindl.	6x	PI 160208	D	-	(+)
						PI 160220	D	-	-
						PI 160222	D	-	-
						PI 161149	D	-	-
						PI 161151	D	-	-
						PI 161155	D	-	-
						PI 161164	D	+	-
						PI 161169	D	-	-
						PI 161365	D	-	-
						PI 161366	D	-	-
						PI 161719	D	-	-
						PI 161729	D	-	-
						PI 175408	D	-	-
						PI 175423	D	-	-
						PI 186556	D	-	-
						PI 201850	D	-	-
						PI 201853	D	-	-
						PI 205518	D	-	-
						PI 230488	D	-	-
						PI 230579	D	-	-
						PI 338619	D	-	-
						PI 365381	D	-	-
						PI 365382	D	-	-
	1) Species names given by the U.S. National Plant Germplasm System in 2021
	2) +, presence; -, absence; (+), a faint band detected; G or C, presence with G or C at a position 333 bp from the first nucleotide of the rps1_EO primer

## Sheet: Table S6
	Table S6 Mitogenome sequence data are available under BioProject No. PRJDB12191
	BioSample number and contig name	Accession number
	SAMD00400419_mt_17H131
	17H131_mtDNA_contig_1	LC649808
	17H131_mtDNA_contig_2	LC649809
	17H131_mtDNA_contig_3	LC649810
	17H131_mtDNA_contig_4	LC649811
	17H131_mtDNA_contig_5	LC649812
	SAMD00400420_mt_17H117-9
	17H117-9_mtDNA_contig_1	LC649813
	17H117-9_mtDNA_contig_2	LC649814
	17H117-9_mtDNA_contig_3	LC649815
	17H117-9_mtDNA_contig_4	LC649816
	17H117-9_mtDNA_contig_5	LC649817
	17H117-9_mtDNA_contig_6	LC649818
	17H117-9_mtDNA_contig_7	LC649819
	SAMD00400421_mt_18H225
	18H225_mtDNA_contig_1	LC649820
	18H225_mtDNA_contig_2	LC649821
	18H225_mtDNA_contig_3	LC649822
	SAMD00402078_mt_15H156
	15H156_mtDNA_contig_1	LC649823
	15H156_mtDNA_contig_2	LC649824
	15H156_mtDNA_contig_3	LC649825
	SAMD00402079_mt_Alwara
	Alwara_mtDNA_contig_1	LC649829
	Alwara_mtDNA_contig_2	LC649830
