# Supplementary material for: Discovery of a novel mitochondrial DNA molecule associated with tetrad pollen sterility in potato
Source: BMC Plant Biol. 2022 Jun 21;22:302. doi: 10.1186/s12870-022-03669-8 (PMC9210639; doi:10.1186/s12870-022-03669-8)
Supplement: Supplementary file 3 — Additional file 3. Gene annotation data. [file 12870_2022_3669_MOESM3_ESM.xlsx]

## Sheet: Additional file 3
Additional file 3
Gene annotation data.

## Sheet: 15H156 (T-CMS)
Gene annotation in 15H156
Number	Category	Gene1)	Direction	Start	End	Length	Total gene length	Location2)	Total gene length3)
Contig 1
1	CDS	nad6*	complement	1	187	187	187	M01	654
2	CDS	rps4	complement	880	1699	820	820	M01	822
3	CDS	rps1-fragment		12978	13067	90	90	M01	124
4	CDS	nad4	join	13917	14376	460	1487	M01	1488
		nad4	join	15781	16295	515		M01
		nad4	join	19416	19838	423		M01
		nad4	join	22446	22534	89		M01
5	rRNA	rrn18		23351	23393	43	43	M01	1946
6	CDS	nad5	join	23533	23761	229	1443	M01	1447
	CDS	nad5	join	24602	25815	1214		M01
7	CDS	ccmFN	complement	34336	34370	35	35	M01	45
8	rRNA	rrn26	join	50560	50998	439	2968	M01	3495
	rRNA	rrn26	join	51411	52399	989		M01
	rRNA	rrn26	join	52507	52962	456		M01
	rRNA	rrn26	join	52963	53396	434		M01
	rRNA	rrn26	join	53397	54046	650		M01
9	CDS	atp8		54390	54449	60	60	M01	60
10	CDS	mttb		55276	56105	830	830	M01	840
11	CDS	rps1		71648	71762	115	115	M01	124
12	CDS	atp1		72621	74154	1534	1534	M01	1536
13	CDS	atp9	complement	88284	88517	234	234	M01	234
14	CDS	nad6-fragment	complement	89912	89977	66	66	M01	66
15	CDS	atp6	complement	96539	97701	1163	1163	M01	1167
16	CDS	nad1	complement	97949	98207	259	259	M01	403
17	CDS	atp4	complement	118402	118998	597	597	M01	597
18	CDS	nad4L	complement	119187	119489	303	303	M01	303
1	CDS	nad6*	complement	125145	125611	467	467	M01	654
Contig 2
1	CDS	rps10	join	1248	1552	305	418	M02	418
	CDS	rps10	join	2324	2436	113		M02
2	CDS	cox1		2681	4173	1493	1493	M02	1496
3	CDS	ccmFN		6757	8567	1811	1811	M02	1811
4	CDS	sdh3		8667	8733	67	67	M02	66
5	CDS	rps1		24825	25488	664	664	M02	671
6	CDS	atp6		25896	26052	157	157	M02	146
7	CDS	atp8		27029	27499	471	471	M02	470
8	CDS	cox3		28134	28930	797	797	M02	797
9	CDS	sdh4		28858	29270	413	413	M02	413
10	rRNA	rrn26*	complement, join	32431	32458	28	28	M01	3495
11	CDS	cob		43737	44915	1179	1179	M02	1181
12	CDS	ccmFC	join	69989	70755	767	1308	M02	1315
	CDS	ccmFC	join	71707	72247	541		M02
13	CDS	atp8-fragment		89948	90019	72	72	M02	71
14	CDS	nad3		90891	91247	357	357	M02	356
15	CDS	rps12		91295	91666	372	372	M02	371
16	CDS	atp9		92854	93068	215	215	M02	214
17	rRNA	rrn26*	complement, join	99588	99630	43	43	M01	3495
18	CDS	rpl5		108501	109050	550	550	M02	560
19	CDS	nad6		110919	111386	468	468	M01	654
20	CDS	nad4L		117043	117345	303	303	M01	303
21	CDS	atp4		117534	118130	597	597	M01	597
22	rRNA	rrn5	complement	130696	130814	119	119	M01	119
23	rRNA	rrn18	complement	130977	132386	1410	1645	M01	1946
	rRNA	rrn18	complement	132685	132919	235		M01
24	CDS	matR		138067	140035	1969	1969	M01	1977
25	CDS	nad5*	complement, join	144576	144722	147	543	M01	1447
	CDS	nad5*	complement, join	145814	146209	396		M01
26	CDS	cox2-fragment	complement	146797	146900	104	104	M01	104
27	CDS	rps1-fragment	complement	148489	148561	73	73	M01	124
22	rRNA	rrn5	complement	161558	161676	119	119	M01	119
29	rRNA	rrn18-fragment	complement	161839	162291	453	1773	M01	1945
	rRNA	rrn18-fragment	complement	162292	163242	951		M01
	rRNA	rrn18-fragment	complement	163413	163781	369		M01
30	CDS	rps13		168990	169339	350	350	M01	351
31	CDS	nad1-fragment	join	169869	169958	90	285	M01	259
	CDS	nad1-fragment	join	171440	171634	195		M01
32	CDS	nad7	join	186791	186933	143	1185	M01	1470
	CDS	nad7	join	187844	187912	69		M01
	CDS	nad7	join	189364	190073	710		M01
	CDS	nad7	join	191811	192073	263		M01
33	CDS	nad5*	complement, join	193968	194053	86	86	M01	1447
34	CDS	cox1-fragment		194787	194870	84	84	M01	85
35	CDS	nad1		222644	223033	390	390	M01	403
36	CDS	rps19		233234	233513	280	280	M01	285
37	CDS	rps3	join	233531	233604	74	1677	M01	1692
	CDS	rps3	join	234672	236274	1603		M01
38	CDS	ccmC		246347	247173	827	827	M01	831
1	CDS	rps10	join	283046	283351	306	419	M02	418
	CDS	rps10	join	284122	284234	113		M02
2	CDS	cox1		284478	285969	1492	1492	M02	1496
3	CDS	ccmFN		288551	290358	1808	1808	M02	1811
4	CDS	sdh3		290458	290524	67	67	M02	66
39	rRNA	rrn5		304436	304482	47	47	M01	119
Contig 3
1	CDS	rpl2	join	14270	15148	879	997	M03	1002
	CDS	rpl2	join	17054	17171	118		M03
2	CDS	rpl10		17456	17933	478	478	M03	480
3	CDS	atp9	complement	23634	23779	146	146	M03	146
4	CDS	ccmB	complement	23801	24420	620	620	M03	621
5	CDS	nad9		41405	41977	573	573	M03	573
6	CDS	ccmFN		43247	43285	39	39	M03	39
7	CDS	sdh3	complement	47824	48149	326	326	M03	327
1	CDS	rpl2	join	63402	64280	879	997	M03	1002
	CDS	rpl2	join	66185	66302	118		M03
2	CDS	rpl10		66587	67064	478	478	M03	480
3	CDS	atp9	complement	72765	72910	146	146	M03	146
4	CDS	ccmB	complement	72932	73551	620	620	M03	621
5	CDS	nad9		90536	91108	573	573	M03	573
6	CDS	ccmFN		92379	92417	39	39	M03	39
7	CDS	sdh3	complement	96954	97279	326	326	M03	327
1) Genes contained intron are shown with asterisks. 2) Genes present in M01, M02, and M03 are represented in blue, red, and green backgrounds, respectively. 3) Gene lengths in the reference genome. When the length was significantly different from that of the reference genome, the gene is represented in a gray background.

## Sheet: 17H117-9 (fertile)
Gene annotation in 17H117-9
Number	Category	Gene1)	Direction	Start	End	Length	Total gene length	Location2)	Total gene length3)
Contig 1
1	CDS	rps19		1245	1529	285	285	M01	285
2	CDS	rps3	join	1541	1614	74	1682	M01	1692
	CDS	rps3	join	2682	4289	1608		M01
3	CDS	rpl16		4181	4695	515	515	M01	516
4	CDS	cox2	join	4942	5322	381	780	M01	783
	CDS	cox2	join	6703	7101	399		M01
5	CDS	ccmC		14362	15188	827	827	M01	831
6	CDS	ccmFN	complement	34271	34315	45	45	M01	45
Contig 2
1	CDS	nad1	complement	8954	9343	390	390	M01	403
2	CDS	cox1	complement	37120	37204	85	85	M02	1496
3	CDS	nad5		37937	38022	86	86	M01	1447
4	CDS	nad7	complement, join	39917	40179	263	1185	M01	1470
	CDS	nad7	complement, join	41916	42625	710		M01
	CDS	nad7	complement, join	44075	44143	69		M01
	CDS	nad7	complement, join	45052	45194	143		M01
5	rRNA	rrn18	complement, join	60053	60103	51	51	M01	1946
6	CDS	nad1-fragment	complement, join	60342	60536	195	285	M01	259
	CDS	nad1-fragment	complement, join	62016	62105	90		M01
7	CDS	rps13	complement	62634	62984	351	351	M01	351
Contig 3
1	CDS	nad6		874	939	66	66	M01	654
2	CDS	atp9		2335	2568	234	234	M01	234
3	rRNA	rrn18	complement	11454	11592	139	139	M01	1946
4	CDS	atp1	complement	16707	18241	1535	1535	M01	1536
5	CDS	rps1	complement	19100	19214	115	115	M01	124
6	CDS	nad1		37740	37998	259	259	M01	403
7	CDS	atp6		38246	39409	1164	1164	M01	1167
Contig 4
1	rRNA	rrn18	complement	2546	2616	71	71	M01	1946
2	CDS	ccmFN		5635	5668	34	34	M02	1811
3	CDS	cox2	complement	13342	13419	78	78	M02	77
4	CDS	sdh4	complement	13398	13809	412	412	M02	413
5	CDS	cox3	complement	13737	14533	797	797	M02	797
6	CDS	atp8	complement	15169	15639	471	471	M02	470
7	CDS	atp6	complement	16616	16772	157	157	M02	146
Contig 5
1	CDS	rpl5	complement	587	1135	549	549	M02	560
2	rRNA	rrn26		10007	10054	48	48	M01	3495
3	CDS	nad5		11070	11109	40	40	M02	39
4	CDS	atp9	complement	16563	16777	215	215	M02	214
5	CDS	rps12	complement	17964	18334	371	371	M02	371
6	CDS	nad3	complement	18382	18738	357	357	M02	356
7	CDS	atp8	complement	19612	19683	72	72	M02	470
8	CDS	ccmFN		22515	22572	58	58	M02	1811
9	CDS	ccmFC	complement, join	37378	37918	541	1307	M02	1315
	CDS	ccmFC	complement, join	38869	39634	766		M02
10	CDS	cox1		45938	45967	30	30	M02	1496
11	CDS	cob	complement	64711	65890	1180	1180	M02	1181
Contig 6
1	CDS	rps10	join	18	323	306	419	M02	418
	CDS	rps10	join	1095	1207	113		M02
2	CDS	cox1		1453	2943	1491	1491	M02	1496
3	CDS	ccmFN		5528	7336	1809	1809	M02	1811
4	CDS	sdh3		7436	7502	67	67	M02	66
5	CDS	rps1		23594	24258	665	665	M02	671
6	CDS	cox2		25851	25954	104	104	M01	77
7	CDS	nad5-fragment	join	26543	26938	396	543	M01	543
	CDS	nad5-fragment	join	28029	28175	147		M01
8	CDS	matR	complement	32725	34693	1969	1969	M01	1977
9	CDS	nad1	complement	35349	35407	59	59	M01	403
10	rRNA	rrn18	join	39840	40208	369	1774	M01	1946
	rRNA	rrn18	join	40379	41783	1405		M01
11	rRNA	rrn5		41946	42064	119	119	M01	119
12	CDS	atp1	complement	51085	51552	468	468	M01	1536
13	CDS	rps1-fragment	complement	52402	52525	124	124	M01	124
14	CDS	mttb	complement	68068	68896	829	829	M01	840
15	CDS	atp8	complement	69724	69783	60	60	M01	60
16	rRNA	rrn26	complement	70127	70776	650	2775	M01	3495
	rRNA	rrn26	complement	70777	71667	891		M01
	rRNA	rrn26	complement	71918	73151	1234		M01
17	CDS	nad5	complement, join	98369	99583	1215	1444	M01	1447
	CDS	nad5	complement, join	100425	100653	229		M01
18	CDS	nad4	complement, join	101651	101739	89	1487	M01	1488
	CDS	nad4	complement, join	104344	104766	423		M01
	CDS	nad4	complement, join	107884	108398	515		M01
	CDS	nad4	complement, join	109803	110262	460		M01
19	CDS	rps1-fragment	complement	111013	111235	223	223	M01	124
20	CDS	rps4		122476	123294	819	819	M01	822
21	CDS	nad6		123986	124639	654	654	M01	654
22	CDS	nad4L		130294	130595	302	302	M01	303
23	CDS	atp4		130784	131379	596	596	M01	597
11	rRNA	rrn5	complement	143941	144059	119	119	M01	119
10	rRNA	rrn18	complement, join	144221	145625	1405	1774	M01	1946
	rRNA	rrn18	complement, join	145796	146164	369		M01
9	CDS	nad1		150596	150654	59	59	M01	403
8	CDS	matR		151310	153276	1967	1967	M01	1977
7	CDS	nad5-fragment	complement, join	157827	157973	147	543	M01	543
	CDS	nad5-fragment	complement, join	159064	159459	396		M01
6	CDS	cox2	complement	160048	160151	104	104	M01	77
5	CDS	rps1	complement	161743	162407	665	665	M02	671
4	CDS	sdh3	complement	178498	178564	67	67	M02	66
3	CDS	ccmFN	complement	178664	180472	1809	1809	M02	1811
2	CDS	cox1	complement	183058	184547	1490	1490	M02	1496
1	CDS	rps10	complement, join	184793	184905	113	419	M02	418
	CDS	rps10	complement, join	185677	185982	306		M02
Contig 7
1	CDS	atp9	complement	4869	5014	146	146	M03	146
2	CDS	ccmB	complement	5036	5656	621	621	M03	621
3	CDS	nad9		22640	23212	573	573	M03	573
4	CDS	ccmFN		24481	24519	39	39	M03	39
5	CDS	sdh3	complement	29059	29384	326	326	M03	327
6	CDS	rpl2	join	44627	45503	877	995	M03	1002
	CDS	rpl2	join	47407	47524	118		M03
7	CDS	rpl10		47809	48287	479	479	M03	480
1) Genes contained intron are shown with asterisks. 2) Genes present in M01, M02, and M03 are represented in blue, red, and green backgrounds, respectively. 3) Gene lengths in the reference genome. When the length was significantly different from that of the reference genome, the gene is represented in a gray background.

## Sheet: 17H131 (fertile)
Gene annotation in 17H131
Number	Category	Gene1)	Direction	Start	End	Length	Total gene length	Location2)	Total gene length3)
Contig 1
1	CDS	cox2	complement, join	370	770	401	782	M01	783
	CDS	cox2	complement, join	2150	2530	381		M01
2	CDS	rpl16	complement	2778	3291	514	514	M01	516
3	CDS	rps3	complement, join	3184	4790	1607	1681	M01	1692
	CDS	rps3	complement, join	5857	5930	74		M01
4	CDS	rps19	complement	5948	6227	280	280	M01	285
5	CDS	ccmFN		22971	23015	45	45	M01(G)	45
6	CDS	ccmC	complement	42096	42920	825	825	M01	831
Contig 2
1	CDS	nad1		18387	18645	259	259	M01	403
2	CDS	atp6		18892	20055	1164	1164	M01	1167
3	rRNA	rrn5		26855	26902	48	48	M01	119
4	rRNA	rrn18		27169	27199	31	31	M01	1946
5	rRNA	rrn26		27368	27417	50	50	M01	3495
6	CDS	rps19		31051	31329	279	279	M01	285
7	CDS	rps3	join	31347	31421	75	1683	M01	1692
	CDS	rps3	join	32489	34096	1608		M01
8	CDS	rpl16		33989	34502	514	514	M01	516
9	CDS	cox2	join	34749	35128	380	779	M01	783
	CDS	cox2	join	36506	36904	399		M01
10	CDS	ccmFN		35554	35589	36	36	M01(G)	45
Contig 3
1	rRNA	rrn5	complement	4497	4615	119	119	M01	119
2	rRNA	rrn18	complement, join	4778	6182	1405	1774	M01	1946
	rRNA	rrn18	complement, join	6353	6721	369
3	CDS	ccmFN	complement	9069	9119	51	51	M01(G)	45
4	CDS	matR		11872	13835	1964	1964	M01	1977
5	CDS	nad5	complement, join	18377	18524	148	542	M01	1447
	CDS	nad5	complement, join	19615	20008	394		M01
6	CDS	cox2-fragment	complement	20593	20696	104	104	M01(G)	104
7	CDS	rps1	complement, join	22285	22357	73	73	M01(G)	124
1	rRNA	rrn5	complement	35350	35468	119	119	M01	119
2	rRNA	rrn18	complement, join	35631	37035	1405	1774	M01	1946
	rRNA	rrn18	complement, join	6353	6721	369		M01
3	CDS	ccmFN	complement	39920	39970	51	51	M01(G)	45
8	CDS	rps13		42786	43135	350	350	M01	351
9	CDS	nad1-fragment	join	43667	43756	90	285	M01	259
		nad1-fragment	join	45237	45431	195		M01
10	CDS	nad7	join	60583	60725	143	1185	M01	1470
	CDS	nad7		61634	61702	69
	CDS	nad7		63154	63863	710
	CDS	nad7		65600	65862	263
11	CDS	cox1		68573	68657	85	85	M02	1496
12	CDS	nad1	join	96432	96834	403	675	M01	403
	CDS	nad1	join	124885	124897	13		M01
	CDS	nad1	join	131644	131902	259		M01
13	CDS	rps19		107031	107310	280	280	M01	285
14	CDS	rps3	join	107328	107401	74	1683	M01	1692
	CDS	rps3	join	108468	110076	1609		M01
15	CDS	rpl16		109969	110482	514	514	M01	516
16	CDS	cox2	join	110730	111109	380	781	M01	783
	CDS	cox2	join	112491	112891	401		M01
17	CDS	atp6		132150	133312	1163	1163	M01	1167
18	CDS	nad6-fragment		139869	139934	66	66	M01(G)	66
19	CDS	atp9		141329	141562	234	234	M01	234
20	CDS	atp1	complement	155690	157224	1535	1535	M01	1536
21	CDS	rps1	complement, join	158075	158198	124	124	M01(G)	124
22	CDS	mttb	complement	173745	174574	830	830	M01	840
23	CDS	atp8	complement	175402	175461	60	60	M01(G)	60
24	rRNA	rrn26	complement	175804	176453	650	3075	M01	3495
	rRNA	rrn26	complement	176454	177074	621		M01
	rRNA	rrn26	complement	177075	177451	377		M01
	rRNA	rrn26	complement	177452	177915	464		M01
	rRNA	rrn26	complement	177916	178439	524		M01
	rRNA	rrn26	complement	178852	179290	439		M01
25	CDS	nad5	complement, join	204055	205268	1214	1443	M01	1447
	CDS	nad5	complement, join	206110	206338	229		M01
26	CDS	nad4	complement, join	207337	207425	89	1487	M01	1488
	CDS	nad4	complement, join	210030	210452	423		M01
	CDS	nad4	complement, join	213567	214081	515		M01
	CDS	nad4	complement, join	215484	215943	460		M01
27	CDS	rps1-fragment	complement	216794	216883	90	90	M01	124
28	CDS	rps4		228155	228973	819	819	M01	822
29	CDS	nad6		229662	230315	654	654	M01	654
30	CDS	nad4L		235966	236268	303	303	M01	303
31	CDS	atp4		236457	237052	596	596	M01	597
Contig 4
1	CDS	rpl5	complement	563	1112	550	550	M02	560
2	rRNA	rrn26*	join	9976	10018	43	43	M01	3495
3	CDS	nad5		11036	11075	40	40	M02	39
4	CDS	atp9	complement	16530	16744	215	215	M02	214
5	CDS	rps12	complement	17932	18302	371	371	M02	371
6	CDS	nad3	complement	18350	18706	357	357	M02	356
7	CDS	atp8-fragment	complement	19578	19649	72	72	M02	71
8	CDS	ccmFC	complement, join	37347	37888	542	1307	M02	1315
	CDS	ccmFC	complement, join	38840	39604	765		M02
9	CDS	cob	complement	64658	65837	1180	1180	M02	1181
10	CDS	cox2	complement	80217	80294	78	78	M02	77
11	CDS	sdh4	complement	80273	80685	413	413	M02	413
12	CDS	cox3	complement	80612	81405	794	794	M02	797
13	CDS	atp8	complement	82039	82508	470	470	M02	470
14	CDS	atp6	complement	83486	83642	157	157	M02	146
15	CDS	rps1	complement	84048	84708	661	661	M02	671
16	CDS	sdh3	complement	100784	100850	67	67	M02	66
17	CDS	ccmFN	complement	100951	102759	1809	1809	M02	1811
18	CDS	cox1	complement	105336	106828	1493	1493	M02	1496
19	CDS	rps10	complement, join	107072	107184	113	419	M02	418
	CDS	rps10	complement, join	107954	108259	306		M02
20	CDS	cob-fragment	complement	109706	110196	491	491	M02	493
21	rRNA	rrn18	complement	113801	113871	71	71	M01	1946
22	rRNA	rrn26*	join	121450	121477	28	28	M01	3495
10	CDS	cox2	complement	124580	124657	78	78	M02	77
11	CDS	sdh4	complement	124636	125050	415	415	M02	413
12	CDS	cox3	complement	124978	125771	794	794	M02	797
13	CDS	atp8	complement	126404	126873	470	470	M02	470
14	CDS	atp6	complement	127854	128010	157	157	M02	146
15	CDS	rps1	complement	128416	129076	661	661	M02	671
16	CDS	sdh3	complement	145153	145219	67	67	M02	66
17	CDS	ccmFN	complement	145319	147127	1809	1809	M02	1811
18	CDS	cox1	complement	149701	151193	1493	1493	M02	1496
19	CDS	rps10	complement, join	151438	151550	113	419	M02	418
	CDS	rps10	complement, join	152319	152624	306		M02	418
Contig 5
1	CDS	rpl2	complement	815	1690	876	994	M03	1002
2	CDS	sdh3		16931	17257	327	327	M03	327
3	CDS	ccmFN	complement	21790	21828	39	39	M03	39
4	CDS	nad9	complement	23098	23670	573	573	M03	573
5	CDS	ccmB		40660	41279	620	620	M03	621
6	CDS	atp9		41301	41446	146	146	M03	146
7	CDS	rpl10	complement	47144	47621	478	478	M03	480
1	CDS	rpl2	complement	47906	48023	118		M03
1) Genes contained intron are shown with asterisks. 2) Genes present in M01, M02, and M03 are represented in blue, red, and green backgrounds, respectively. 3) Gene lengths in the reference genome. When the length was significantly different from that of the reference genome, the gene is represented in a gray background.

## Sheet: 18H225 (T-CMS)
Gene annotation in 18H225
Number	Category	Gene1)	Direction	Start	End	Length	Total gene length	Location2)	Total gene length3)
Contig 1
1	CDS	atp9		1	145	145	145	M01	234
2	CDS	atp1	complement	14291	15824	1534	1534	M01	1536
3	CDS	rps1	complement	16675	16797	123	123	M01	124
4	CDS	mttb	complement	32355	33184	830	830	M01	840
5	CDS	atp8	complement	34012	34071	60	60	M01	60
6	rRNA	rrn26	complement	34414	35063	650	3542	M01	3495
	rRNA	rrn26	complement	35064	37129	2066		M01
	rRNA	rrn26	complement	37130	37516	387		M01
	rRNA	rrn26	complement	37543	37981	439		M01
7	CDS	nad5	complement, join	62730	63946	1217	1446	M01	1447
	CDS	nad5	complement, join	64789	65017	229		M01
8	CDS	nad4	complement, join	66017	66105	89	1487	M01	1488
	CDS	nad4	complement, join	68716	69138	423		M01
	CDS	nad4	complement, join	72259	72773	515		M01
	CDS	nad4	complement, join	74179	74638	460		M01
9	CDS	rps1-fragment	complement	75490	75579	90	90	M01	124
10	CDS	rps4		86865	87684	820	820	M01	822
11	CDS	nad6		88375	89028	654	654	M01	654
12	CDS	nad4L		94687	94989	303	303	M01	303
13	CDS	atp4		95178	95774	597	597	M01	597
14	rRNA	rrn5	complement	108349	108467	119	119	M01	119
15	rRNA	rrn18	complement	108629	110033	1405	1774	M01	1946
	rRNA	rrn18	complement	110204	110572	369
16	CDS	rps13		115784	116132	349	349	M01	351
17	CDS	nad1-fragment*	join	116663	116752	90	285	M01	259
	CDS	nad1-fragment*	join	118233	118427	195		M01
18	CDS	nad7	join	133586	133728	143	1185	M01	1470
	CDS	nad7	join	134641	134709	69		M01
	CDS	nad7	join	136162	136871	710		M01
	CDS	nad7	join	138612	138874	263		M01
19	CDS	cox1		141589	141673	85	85	M02	1496
20	CDS	nad1*	join	169436	169826	391	586	M01	259
	CDS	nad1*	join	118233	118427	195		M01
21	CDS	rps19		180035	180314	280	280	M01	285
22	CDS	rps3	join	180332	180405	74	1681	M01	1692
	CDS	rps3	join	181471	183077	1607		M01
23	CDS	rpl16		182970	183483	514	514	M01	516
24	CDS	cox2	join	183730	184110	381	782	M01	783
	CDS	cox2	join	235327	235727	401		M01
25	CDS	ccmC		193160	193985	826	826	M01	831
26	CDS	ccmFN	complement	213075	213119	45	45	M01	45
27	CDS	rps19		229864	230148	285	285	M01	285
28	CDS	rps3	join	230162	230235	74	1684	M01	1692
	CDS	rps3	join	231302	232911	1610		M01
29	CDS	rpl16		232803	233317	515	515	M01	516
30	CDS	cox2	join	233564	233944	381	782	M01	783
	CDS	cox2	join	235327	235727	401		M01
	CDS	nad1*	join	254490	254748	259	259	M01	259
31	CDS	atp6		254996	256158	1163	1163	M01	1167
	CDS	nad6-fragment		262722	262787	66	66	M01	66
1	CDS	atp9		264184	264271	88	88	M01	234
Contig 2
1	CDS	rps19		18	302	285	285	M01	285
2	CDS	rps3	join	316	389	74	1682	M01	1692
	CDS	rps3	join	1455	3062	1608		M01
3	CDS	rpl16		2955	3468	514	514	M01	516
4	CDS	cox2	join	3715	4095	381	782	M01	783
	CDS	cox2	join	5478	5878	401		M01
5	CDS	nad1		24644	24902	259	259	M01	403
6	CDS	atp6		25150	26313	1164	1164	M01	1167
7	rRNA	rrn5		33092	33138	47	47	M01	119
8	CDS	rps10	join	37291	37596	306	419	M02	418
	CDS	rps10	join	38368	38480	113		M02
9	CDS	cox1		38725	40216	1492	1492	M02	1496
10	CDS	ccmFN		42799	44606	1808	1808	M02	1811
11	CDS	sdh3		44706	44772	67	67	M02	66
12	CDS	rps1		60866	61528	663	663	M02	671
13	CDS	atp6		61935	62081	147	147	M02	146
14	CDS	atp8		63068	63538	471	471	M02	470
15	CDS	cox3		64173	64969	797	797	M02	797
16	CDS	sdh4		64897	65309	413	413	M02	413
17	rRNA	rrn26*	complement, join	68471	68498	28	28	M01	3495
18	CDS	cob		79783	80963	1181	1181	M02	1181
19	CDS	ccmFC	join	106046	106812	767	1309	M02	1315
	CDS	ccmFC	join	107764	108305	542		M02
20	CDS	atp8-fragment		126000	126071	72	72	M02	71
21	CDS	nad3		126944	127300	357	357	M02	356
22	CDS	rps12		127348	127719	372	372	M02	371
23	CDS	atp9		128897	129111	215	215	M02	214
24	rRNA	rrn26*	complement, join	135635	135677	43	43	M01	3495
25	CDS	rpl5		144550	145109	560	560	M02	560
26	CDS	nad6		146954	147421	468	468	M01	654
27	CDS	nad4L		153080	153382	303	303	M01	303
28	CDS	atp4		153571	154167	597	597	M01	597
29	rRNA	rrn5	complement	166743	166861	119	119	M01	119
30	rRNA	rrn18	complement, join	167024	168428	1405	1774	M01	1946
	rRNA	rrn18		168599	168967	369		M01
31	CDS	matR		174117	176084	1968	1968	M01	1977
32	CDS	nad5	complement, join	180632	180778	147	542	M01	1447
	CDS	nad5	complement, join	181868	182262	395		M01
33	CDS	cox2-fragment	complement	182850	182953	104	104	M01	104
34	CDS	rps1-fragment	complement	184544	184618	75	75	M01	124
Contig 3
1	CDS	rpl10	complement	5511	5989	479	479	M03	480
2	CDS	rpl2	complement, join	6274	6391	118	995	M03	1002
	CDS	rpl2	complement, join	8294	9170	877		M03
3	CDS	sdh3		24429	24755	327	327	M03	327
4	CDS	ccmFN	complement	29288	29326	39	39	M03	39
5	CDS	nad9	complement	30594	31166	573	573	M03	573
6	CDS	ccmB		48150	48770	621	621	M03	621
1) Genes contained intron are shown with asterisks. 2) Genes present in M01, M02, and M03 are represented in blue, red, and green backgrounds, respectively. 3) Gene lengths in the reference genome. When the length was significantly different from that of the reference genome, the gene is represented in a gray background.

## Sheet: Alwara (T-CMS)
Gene annotation in Alwara
Number	Category	Gene1)	Direction	Start	End	Length	Total gene length	Location2)	Total gene length3)
Contig 1
1	CDS	rps10	join	19	325	307	420	M02	418
		rps10	join	1096	1208	113		M02
2	CDS	cox1		1454	2946	1493	1493	M02	1496
3	CDS	ccmFN		5528	7338	1811	1811	M02	1811
4	CDS	sdh3		7438	7504	67	67	M02	66
5	rRNA	rrn5	complement	25896	26014	119	119	M01	119
6	rRNA	rrn18	complement	26177	27581	1405	1774	M01	1946
	rRNA	rrn18	complement	27752	28120	369		M01
7	CDS	matR		33268	35237	1970	1970	M01	1977
8	CDS	nad5	complement, join	39790	39937	148	541	M01	1447
	CDS	nad5	complement, join	41032	41424	393		M01
9	CDS	cox2-fragment	complement	42014	42117	104	104	M01	104
10	rRNA	rrn5	complement	56791	56909	119	119	M01	119
11	rRNA	rrn18	complement	57072	58476	1405	1774	M01	1946
	rRNA	rrn18	complement	58647	59015	369		M01
12	CDS	rps13		64227	64577	351	351	M01	351
13	CDS	nad1-fragment	join	65108	65197	90	285	M01	259
	CDS	nad1-fragment	join	66681	66875	195		M01
14	CDS	nad7	join	82025	82167	143	1185	M01	1470
	CDS	nad7	join	83079	83147	69		M01
	CDS	nad7	join	84600	85309	710		M01
	CDS	nad7	join	87048	87310	263		M01
15	CDS	cox1-fragment		90022	90106	85	85	M01	85
16	CDS	nad1*	join	117866	118255	390	390	M01	259
17	CDS	rps19		128467	128746	280	280	M01	285
18	CDS	rps3	join	128764	128837	74	1683	M01	1692
	CDS	rps3	join	129904	131512	1609		M01
19	CDS	rpl16		131404	131918	515	515	M01	516
20	CDS	cox2	join	132166	132546	381	782	M01	783
	CDS	cox2	join	133928	134328	401		M01
21	CDS	ccmC		141593	142419	827	827	M01	831
1	CDS	rps10	join	178312	178617	306	419	M02	418
	CDS	rps10	join	179389	179501	113		M02
2	CDS	cox1		179746	181239	1494	1494	M02	1496
3	CDS	ccmFN		183819	185629	1811	1811	M02	1811
4	CDS	sdh3		185729	185795	67	67	M02	66
5	CDS	rps1		201890	202554	665	665	M02	671
22	CDS	atp6		202962	203118	157	157	M02	146
23	CDS	atp8		204093	204563	471	471	M02	470
24	CDS	cox3		205198	205994	797	797	M02	797
25	CDS	sdh4		205922	206334	413	413	M02	413
26	CDS	cob		220802	221980	1179	1179	M02	1181
27	CDS	ccmFC	join	247050	247814	765	1307	M02	1315
	CDS	ccmFC	join	248766	249307	542		M02
28	CDS	atp8-fragment		266995	267066	72	72	M02	71
29	CDS	nad3		267940	268296	357	357	M02	356
30	CDS	rps12		268344	268715	372	372	M02	371
31	CDS	atp9		269891	270105	215	215	M02	214
32	CDS	rpl5		285548	286096	549	549	M02	560
33	CDS	nad6		287949	288416	468	468	M01	654
34	CDS	nad4L		294075	294376	302	302	M01	303
35	CDS	atp4		294565	295161	597	597	M01	597
36	CDS	nad1*	join	315364	315622	259	259	M01	259
37	CDS	atp6		315871	317034	1164	1164	M01	1167
38	CDS	nad6-fragment		323598	323663	66	66	M01	66
39	CDS	atp9		325059	325292	234	234	M01	234
40	CDS	atp1	complement	339429	340963	1535	1535	M01	1536
41	CDS	mttb	complement	357476	358315	840	840	M01	840
42	CDS	atp8-fragment	complement	359142	359201	60	60	M02	71
43	rRNA	rrn26	complement	359545	360194	650	2638	M01	3495
	rRNA	rrn26	complement	360195	360815	621		M01
	rRNA	rrn26	complement	360816	362182	1367		M01
44	CDS	nad5	complement, join	387771	388984	1214	1443	M01	1447
	CDS	nad5	complement, join	389826	390054	229		M01
45	CDS	nad4	complement, join	391053	391141	89	1486	M01	1488
	CDS	nad4	complement, join	393751	394173	423		M01
	CDS	nad4	complement, join	397294	397808	515		M01
	CDS	nad4	complement, join	399212	399670	459		M01
46	CDS	rps1-fragment	complement	400521	400610	90	90	M01	124
47	CDS	rps4		411894	412712	819	819	M01	822
48	CDS	nad6-fragment		413404	413590	187	187	M01	66
Contig 2
1	CDS	sdh3		1775	2101	327	327	M03	327
2	CDS	ccmFN	complement	6635	6673	39	39	M03	39
3	CDS	nad9	complement	7942	8514	573	573	M03	573
4	CDS	ccmB		25506	26126	621	621	M03	621
5	CDS	atp9		26148	26293	146	146	M03	146
6	CDS	rpl10		31994	32472	479	479	M03	480
7	CDS	rpl2	complement, join	32757	32874	118	994	M03	1002
	CDS	rpl2	complement, join	34778	35653	876		M03
1) Genes contained intron are shown with asterisks. 2) Genes present in M01, M02, and M03 are represented in blue, red, and green backgrounds, respectively. 3) Gene lengths in the reference genome. When the length was significantly different from that of the reference genome, the gene is represented in a gray background.
